# Supplementary material for: War drives forest fire risks and highlights the need for more ecologically-sound forest management in post-war Ukraine
Source: Sci Rep. 2024 Feb 19;14:4131. doi: 10.1038/s41598-024-54811-5 (PMC10876951; doi:10.1038/s41598-024-54811-5)
Supplement: Supplementary file 1 — Supplementary Information. [file 41598_2024_54811_MOESM1_ESM.zip]

Archive with 7 entries (7 files):
- Figure_S1.png
- Figure_S2.png
- Figure_S3.png
- Figure_S4.png
- Figure_S5.png
- Figure_S6.png
- Supplementary.docx
